# Supplementary material for: Adult attention-deficit/hyperactivity disorder: Associations between subtype and lifetime substance use – a clinical study
Source: F1000Res. 2016 Oct 19;4:407. Originally published 2015 Jul 28. [Version 2] doi: 10.12688/f1000research.6780.2 (PMC5089146; doi:10.12688/f1000research.6780.2)
Supplement: Supplementary file 1 [file f1000research-4-10511-s0000.tgz]

Archive with 1 entries (1 files):
- b22ad5bb-1f38-461a-bc07-d683e224dbd2.pdf
